# Supplementary material for: The Wilms’ tumor suppressor gene regulates pancreas homeostasis and repair
Source: PLoS Genet. 2019 Feb 14;15(2):e1007971. doi: 10.1371/journal.pgen.1007971 (PMC6392337; doi:10.1371/journal.pgen.1007971)
Supplement: S1 File — (XLSX) [file pgen.1007971.s008.xlsx]

## Sheet: Protein and a-amylase
			Protein and a-amylase in ascitic fluid
				Proteins g/L	a-amylase
					uKat/L
			Control 1	0.6	1.3
			Control 2	0.96	1.68	Mean control	0.504	1.20167
			Control 3	0, 24	2.63	SD Control	0.36828	0.869515
			Control 4	0.7	0.85	SEM control	0.15035	0.354978
			Control 5	0.07	0.3	Mean mutant	0.44125	9.53625
			Control 6	0.19	0.45	SD mutant	0.227874	1.49766
			Mutant1	0.2	6.82	SEM mutant	0.0805658	0.529504
			Mutant2	0.5	10.85
			Mutant 3	0.79	8.52
			Mutant4	0.73	10.4
			Mutant5	0.2	9.56
			Mutant6	0.46	11.49
			Mutant7	0.25	8.65
			Mutant8	0.4	10

## Sheet: Table 1
	Data for Table 1
									DAPI area vs. CD105+ area (b)
		Amylase+ area	Dapi+ area	Amyl/Dapi
	Control	378368	118840	3.18384	Median	2.87436				% area
		348053	123208	2.82492	Q1	2.82492		ko 2.jpg	82408000	3.93408
		389229	135414	2.87436	Q3	3.04914		ko2b.jpg	3242000
		374200	122723	3.04914				ko3.jpg	74498000	4.56522	Mean	11.91
		247200	167785	1.47331				ko3b.jpg	3401000		SD	6.01
	Mutant	106879	147879	0.722746	Median	0.722746		ko8.jpg	41561000	14.9563	SEM	2.27
		137009	138891	0.98645	Q1	0.65938		ko8b.jpg	6216000
		95682	145109	0.65938	Q3	0.98645		ko9.jpg	31482000	9.5642
		132458	210376	0.629625				ko9b.jpg	3011000
		335049	286077	1.17118				ko10.jpg	16236000	19.66
								ko10b.jpg	3192000
								ko11.jpg	59623000	16.0911
								ko11b.jpg	9594000
C1	Fresh weight (g)	Dry weight (g)						ko12.jpg	41497000	14.5745
C2	0.198	0.054	0.1426	0.0402	Mean			ko12b.jpg	6048000
C3	0.142	0.038	0.0377995	0.00828855	SD			wt1.jpg	38014000	6.75541	Mean	11.65
C4	0.094	0.033	0.0169044	0.00370675	SEM			wt1b.jpg	2568000		SD	4.02
C5	0.151	0.041						wt2.jpg	33759000	13.3742	SEM	1.52
KO1	0.128	0.035						wt2b.jpg	4515000
KO2	0.494	0.047	0.4925	0.0396667	Mean			wt3.jpg	52793000	8.06357
KO3	0.257	0.03	0.192525	0.00765942	SD			wt3b.jpg	4257000
KO4	0.326	0.033	0.078598	0.00312694	SEM			wt4.jpg	22864000	13.2304
KO5	0.804	0.048						wt4b.jpg	3025000
KO6	0.561	0.044						wt5.jpg	38663000	18.0457
	0.513	0.036						wt5b.jpg	6977000
								wt6.jpg	52473000	8.4958
								wt6b.jpg	4458000
								wt7.jpg	34967000	13.6014
								wt7b.jpg	4756000
qPCR data
Amylase		5Tam 9D
	Mean Amyl	SD Amyla	DCt	DDCt	2-DDCt	Mean	SD	SEM
Con1 5Tam9D 13/2/18	12.57	0.1	-13.44	0	1	1.13891	0.47088	0.271863
Con2 5Tam9D 13/2/18	13.09	0.08	-14.26	-0.82	1.76541
Con1 5Tam9D 16/5/18	13.08	0.05	-13.3	0.14	0.907519
Con2 5Tam9D 16/5/18	12.78	0.03	-13.26	0.18	0.882703
KO1 5Tam9D 13/2/18	12.15	0.07	-13.3	0.14	0.907519	0.930239	0.764437	0.441348
KO2 5Tam9D 13/2/18	14.16	0	-14.23	-0.79	1.72907
KO1 5Tam9D 16/5/18	14.84	0.08	-11.13	2.31	0.20166
KO2 5Tam9D 16/5/18	15.33	0.05	-13.26	0.18	0.882703
	PTF1A B actin
	Mean PTF1A	SD PTF1A	DCt	DDCt	2-DDCt
Con1 5Tam9D 13/2/18	29.87	0.45	2.51	0	1	1.20015	0.860946	0.497067
Con2 5Tam9D 13/2/18	29.87	0.08	1.41	-1.1	2.14355
Con1 5Tam9D 16/5/18	31.2	0.27	3.64	1.13	0.456916
Con2 5Tam9D 16/5/18	30.69	0.32	3.43	0.92	0.528509
KO1 5Tam9D 13/2/18	29.22	0.43	2.64	0.13	0.913831	0.539945	0.409253	0.236282
KO2 5Tam9D 13/2/18	32.84	0	3.02	0.51	0.702222
KO1 5Tam9D 16/5/18	32.95	0.26	5.53	3.02	0.123279
KO2 5Tam9D 16/5/18	33.58	0.55	3.76	1.25	0.420448
	Elastase B actin
	mean	SD	DCt	DDCt	2-DDCt
Con1 5Tam9D 13/2/18	19.47	0.04	-7.64	0	1	0.971165	0.281472	0.162508
Con2 5Tam9D 13/2/18	20.14	0.4	-8.08	-0.44	1.3566
Con1 5Tam9D 16/5/18	19.96	0.54	-7.32	0.32	0.80107
Con2 5Tam9D 16/5/18	19.78	0.04	-7.18	0.46	0.726986
KO1 5Tam9D 13/2/18	18.69	0.07	-7.52	0.12	0.920188	0.473089	0.379368	0.219028
KO2 5Tam9D 13/2/18	23	0	-6.58	1.06	0.479632
KO1 5Tam9D 16/5/18	22.14	0.05	-5.04	2.6	0.164938
KO2 5Tam9D 16/5/18	23.53	0.01	-6.03	1.61	0.327598
	Mean acinar area (mm2)
wt1.jpg	457.864
wt2.jpg	168.115	Mean	SD	SEM
wt3.jpg	221.737	277.303	98.3477	37.172
wt4.jpg	216.777
wt5.jpg	230.724
wt6.jpg	308.433
wt7.jpg	337.469
ko6.jpg	232.029
ko7.jpg	231.224
ko8.jpg	240.51	233.972	27.7694	9.25647
ko.jpg	296.519
ko 2.jpg	224.562
ko3.jpg	241.187
ko4.jpg	191.291
ko5.jpg	229.221
ko9.jpg	219.204

## Sheet: suppl Fig. 5 Raldh2
		Raldh2+ area	DAPI+ area
	Wild PBS	3003	98551	0.0304715		Median Wild pbs	0.0304715
		3310	75221	0.0440037		Q1	0.0234291
		2858	83046	0.0344147		Q3	0.0344147
		1478	63084	0.0234291
		1476	75666	0.0195068
	Wild cerulein	2375	108260	0.0219379		Median Wild cerul	0.0219379
		1511	116423	0.0129785		Q1	0.0135681
		2094	90548	0.0231259		Q3	0.0248113
		1726	65140	0.0264968
		1674	118240	0.0141576
		3186	106084	0.0300328
		1005	108260	0.00928321
	Mutant PBS	736	68586	0.0107311		Median mutant pbs	0.0115794
		750	64770	0.0115794		Q1	0.00830801
		2225	55268	0.0402584		Q3	0.014392
		1024	68146	0.0150266
		150	46977	0.00319305
		906	65855	0.0137575
		344	58454	0.00588497
	Mutant cerulein	6214	80273	0.0774108		Median mutant cerulein	0.044364
		4484	59737	0.0750624		Q1	0.0166118
		3556	80155	0.044364		Q3	0.0641425
		4076	76584	0.0532226
		2867	147445	0.0194445
		1507	123445	0.0122079
		1334	96814	0.013779

## Sheet: suppl. Fig 5 Desmin
		Dapi+ area	Desmin+area	Desmin/Dapi
	Wild PBS	68810	4357	6.33193		Q1	5.46037
		73345	4284	5.84089		Med	6.48544
		73815	8603	11.6548		Q3	8.974
		93816	4066	4.33402
		72973	6492	8.89644
		80826	5366	6.63895
		116671	14189	12.1615
		102952	3079	2.99071
		97909	5222	5.33352
		62401	5616	8.99986
	Wild cerulein	161168	18243	11.3192		Q1	4.54468
		170573	11000	6.44885		Med	6.57981
		114692	4140	3.60967		Q3	10.2694
		114172	3636	3.18467
		106114	4318	4.06921
		81053	11113	13.7108
		115308	13544	11.7459
		103856	10302	9.9195
		122813	8312	6.76801
		122197	7532	6.16382
		135573	9098	6.71078
		143584	6753	4.70317
	Mutant PBS	82012	1945	2.3716		Q1	0.994509
		110088	4611	4.18847		Med	1.6989
		92836	2625	2.82757		Q3	2.77791
		93634	5384	5.75005
		102406	842	0.822217
		38319	651	1.6989
		65788	805	1.22363
		63908	618	0.967015
		54237	2846	5.24734
		67147	1516	2.25773
		63257	1663	2.62896
		55372	2465	4.45171
		181617	910	0.501054
		88475	888	1.00367
		77513	629	0.811477
		160448	1919	1.19603
	Mutant cerulein	97484	3051	3.12974		Q1	2.90696
		99118	4890	4.93351		Med	3.83131
		120682	4748	3.93431		Q3	4.94934
		123514	4605	3.72832
		108503	3469	3.19715
		175605	5207	2.96518
		117925	945	0.801357
		79330	5535	6.97718
		57667	6505	11.2803
		79778	6960	8.72421
		76269	3382	4.4343
		177228	3743	2.11197
		197450	4643	2.35148
		127474	3483	2.73232
		123433	5772	4.67622
		96261	4810	4.99683

## Sheet: suppl. Fig. 5. acinar areaperim
Measurements of acinar area and perimeter
	Area acini	Perim. Acini
Wild + PBS	4793096	295892
	4090459	270540		Measurements were taken in pixels and then rescaled to micrometers for representation
	1229995	145208
	2489712	216777
	2410456	225171
	3079180	228937
	3898415	280328
	954504	164662
	811995	109468
	1605700	168629
	3741427	322056
	3695321	261696
	764746	107061
	856196	111999
	2363969	237268
	917924	119944
	770843	120155
	1573693	167544
	2269471	247419
	2086953	192086
	884012	117934
	2350633	200604
	1960829	192871
	1290200	174838
	917162	153912
	3494513	250998
	2453132	199131
	3775720	283820
	1494056	211839
	2019128	237377
	3401158	241132
	3026978	235497
Wild + cerulein	1521110	192447
	4252782	350626
	1657141	167095
	3688843	258669
	3897272	241732
	2640223	209545
	2056470	197112
	2652797	221168
	2694711	240497
	2722908	231059
	1630087	190004
	2772824	254852
	1768785	181822
	2000457	178779
	944597	120941
	2060280	188681
	1048240	133224
	1450617	191874
	2216888	233250
	1378601	148514
	1193035	160385
	517071	92794
	1604557	172632
	1940253	193021
	2046944	177234
	744551	121452
	2836839	237703
	1312300	150234
	664914	125791
Mutant + PBS	2738150	217252
	3110425	245823
	3764289	263194
	1761164	175101
	1128639	131928
	2656226	247093
	3599299	271562
	699970	134846
	538790	111240
	158512	55519
	2326627	236256
	1201036	142925
	3008307	227077
	2227557	237516
	1628563	174203
	352080	73826
	1510059	174053
	1410608	147827
	907255	140033
	2092669	190913
	794848	107634
	1439567	176909
	998323	196388
	1572550	175076
	2892852	230409
	801326	133922
	1346594	165437
	1688005	179104
	1760402	183082
	986511	137140
	1396129	150358
	1495199	174290
	731215	116214
	319692	77468
	1647234	186936
	2400930	235982
	640146	114706
	489255	97246
	3165676	272559
	1582076	162766
	1151882	145895
	1671239	166671
	1342783	165199
	1643042	160772
	1973022	183082
	1295915	159662
	1811081	170137
	2306432	214907
	372657	78640
	1641137	170463
	1451760	163029
	2329294	223461
	1491770	149661
	2821597	272658
	2037037	188232
	1364502	154336
	2756821	225021
	1761164	195490
	761317	140694
	1907103	184828
Wild + cerulein	1958924	179890
	2955342	274667
	2220698	211565
	1527206	164114
	1794696	181037
	2677564	244826
	1007849	125517
	1992836	191900
	4089316	293697
	2267947	196239
	2262612	210966
	3144338	245647
	1524539	155958
	836763	115791
Mutant + PBS	1394223	155684
	1301250	160896
	1482244	161557
	1245618	154486
	2171544	217278
	1501296	153215
	787990	125068
	1147310	180825
	1531779	214995
	2133821	244676
	242341	80386
	2868846	234112
	2035132	200004
	1341640	183206
	2335010	236344
	2371209	198222
	1627039	205630
	2046944	219210
	2222222	197835
	2950389	284828
	1451379	225507
	2441701	229546
	2661942	214158
	1679622	184105
	2238607	209581
	2340344	209819
	2708048	209545
	1174745	152192
	1487959	155322
	2315577	238302
	2881039	261247
	1754306	172281
	3041076	274904
	1145786	142827
	3128334	231256
	916019	118596
	1754687	177844
	1401844	151195
	3879744	293459
	1749733	173118
	1173221	177245
	3904130	282162
	3002591	250611
	2351776	199880
	1074531	138762
	1161408	149387
	2899329	253168
	586420	112361
	1914342	183444
	954885	142378
	954504	125006
	1331733	167668
	2133821	196739
	1758116	179177
	1413656	192897
	3014022	275215
	2201646	210506
	1638851	172033
	1276482	153825
Mutant + cerulein	2708048	208161
	2190215	214158
	4139232	306192
	3788676	297674
	1965021	178717
	2006173	186848
	1428517	151805
	1386222	150085
	1677336	189616
	2416552	195603
	1791648	179104
	1044048	131778
	1203323	156133
	1418229	144997
	2945435	236530
	3316187	282736
	3426688	239237
	3647691	250436
	2124676	215966
	3175202	266299
	1649520	183108
	3134812	249289
	2527435	232129
	3135955	227702
	2709191	259739
	3202256	256123
	2028273	190427
	3039171	262058
	1543210	209519
	1562643	181398
	2988493	243090
	2819311	238002
	2791495	250410
	1797744	169600
	2571635	289394
	2805975	251035
	4021872	291688
	1789742	203708
	2957628	246845
	3240360	233363
	1521872	159512
	1912818	232428
	748743	121638
	3699131	265787
	3390870	261609
	4205533	302613
	2284713	208910
	3214068	309834
	1848422	178991
	791038	112211
	775415	165323
	719403	118895
	2887517	222066
	3389727	248416
	1196464	172033
	2286999	221193
	1699817	202835
	1976452	184053
	2655464	227852
	3097089	262084
	3262841	223936
	3330666	262471
	1036427	125817
	871056	127325
	1492532	156195
	2703094	222227
	1418991	164388
	1585124	159600
	2861606	256495
	3917848	309509
	2862369	248178
	5819997	512560
	1668953	183718
	1745923	185551
	1699055	171124
	3946045	249800
	570035	96162
	2918762	249687
	781512	124371
	986130	138013
	1348499	155984
	2280140	221230
	1417086	146381
	1816415	174290
	1376696	164750
	2566682	212551
	2452751	214034
	5219860	341911
	2150968	203073
	3847737	276986
	1849566	266810
	3317330	256996
	2154778	195391
	1902911	193196
	1784789	186212
	1918534	220331
	1555403	158416
	2573541	212412
	2748819	240797
	3185109	257631
	2522100	223187
	1824417	175685
	1203323	154238
	1782503	175039
	1917772	183893
	2309861	202375
	1332876	141443
	2450084	205903
	2950770	232790
	2462658	234412
	490779	108869
	2413885	230507
	2258802	209070
	2697378	245523
	1325636	161583
	2407788	218549
	4681070	267585
	1366027	161795
	3877077	237878
	2568206	202923
	2590306	208972
	3230834	240311
	3434309	285778
	1882335	200516
	1583600	194555
	4479119	271924
	1602652	198770
	2997638	228962
	2809404	222278
	2989636	260875
	3163390	225233
	2067520	188718
	3281893	259016
	1801555	188470
	2261850	235233
	1204085	146231
	1429279	172482
	2491617	228539
	1986359	209008
	1456333	154785
	1414800	153003
	1513870	162942
	1579028	190515
	4297744	277286
	3709038	271774
	1510822	153065
	5480872	289632
	1660189	179977
	2920287	242816
	2888279	255188
	4812529	288846
	3539857	282312
	2467612	206503
	3459838	259940
	2005030	186150
	2892471	221379
	3985673	296827
	5371895	324199
	2782350	249676
	3715897	332144
	2826170	237418
	2900472	230832
	2713001	237356
	4713839	333554
	2952675	260364
	5182899	293661
	2037418	185763
	3622923	250337
	1082533	132775
	1745542	174802
	4946273	328104
Wild + PBS	2053422	213574
	2505335	224448
	1624752	175824
	2510669	264677
	5901158	317515
	2945054	224484
	3572626	248354
	1937205	175364
	2736626	215144
	7542676	453632
	1821369	207587
	245008	64461
	1277244	139635
	5454961	353070
	6867093	356923
	5071635	358705
	6070340	334102
	3707514	281775
	7053422	365492
	2841411	227428
	4618579	292039
	8956333	491795
	2831123	251148
	2409313	193357
	2927526	234887
	2727100	216131
	3092135	244402
	2581542	222913
	5964792	320733
	4822436	322154
	4634583	285143
Mutant +PBS	3039933	239536
	1938729	188619
	677107	101399
	2045420	226106
	619951	99591
	1369837	157430
	446959	87070
	2644795	208310
	928212	135156
	1648377	168092
	1339354	156681
	102881	37786
	549840	94927
	2669563	236793
	738836	106338
	1817939	175200
	1228471	144785
	1819845	168655
	2510669	214334
	397424	81022
	108596	38447
	1612559	171010
	240055	65034
	619951	111575
	1344688	156857
	777321	116514
	1019662	123771
	1658284	182421
	651578	99142
	453437	85386
	960219	159811
	1539781	155622
	1171315	134221
	406569	93093
	1350404	146954
	1240665	136205
	1775644	198620
	1568740	180799
	1532541	167730
	1213992	147440
	851242	128498
	1178555	137501
	330361	69461
	1753163	191848
	970889	137863
	692730	107634
	1630849	211203
	1780216	186786
	1189224	139784
	752934	116090
	1050145	130905
	189377	57565
	2048468	186936
	600899	99266
	212620	59073
	871818	135358
	2046563	179353
	1054717	142977
	958314	133137
	2848651	264677
	2157827	200965
	206904	57265
	75446	33421
	638241	115191
	834476	116214
	1884621	208398
	585277	93181
	1655235	170860
	1147310	136293
	373038	95650
	1456714	159961
	949931	129732
	863816	129670
	510212	94116
	1795839	186724
	890108	115367
	638241	101999
	956028	119195
	870675	119556
	1199893	132925
	620332	108445
	211096	101436
	1896433	195939
	510974	95650
	595184	99778
	1874333	204282
	282350	66718
	890489	121540
	147462	47451
	382564	81109
	142890	46939
	1538256	165685
	1438424	150570
	600899	92096
	116979	44532
	429050	79002
	365417	76171
	582228	136479
	1931108	174802
	535360	90712
	338744	85113
	339506	79451
	635193	101188
	675964	115703
	799040	115491
	549840	90986
	529645	93455
	761698	127176
	1555022	175437
	154702	56604
	845908	162580
	448102	106524
	913733	119618
	1226947	166046
	139079	47962
	1149596	135482
	864198	119107
	706447	112211
	706066	110403
	760555	124071
	136412	44470
	1098918	140570
	1566453	177545
	248057	70783
	189758	56454
	1354595	156320
	1082152	136716
	2024463	193645
	2360159	213972
	960219	133374
	204618	56392
	145938	56604
	650053	166046
	86877	35529
	781131	114954
	661485	111999
	1126353	132413
	905731	141629
	583371	107123
	1052812	140482
	1132068	145596
	257964	82767
	294162	68252
	104405	39532
	243484	69311
	536123	94416
	895062	121901
	972413	121240
	1030712	132501
Mutant + cerulein	1252096	152853
	1466240	168841
	2709572	243054
	1137784	141381
	679774	118472
	1296296	152977
	1516156	159724
	1716964	170860
	1193797	157554
	1203704	157704
	1816796	187896
	1834705	204855
	1260479	149000
	512879	120879
	2403216	221792
	570035	111762
	1204847	195789
	1257811	161408
	474394	108869
	1116446	153514
	1295915	179714
	2038180	192747
	2145252	182421
	1598842	180701
	1827465	173815
	932785	122387
	2178403	238002
	1184652	136267
	1565310	205304
	1161408	157854
	422954	82194
	2037799	189529
	165752	53773
	1827465	175013
	57537	28633
	462963	94116
	266347	67291
	761317	121752
	1857186	185339
	216049	63076
	2342250	207200
	1155693	132651
	135269	46578
	654626	105527
	48011	25502
	862673	118771
	314358	75871
	2419601	213274
	2212696	199281
	1559595	190877
	1203323	146680
	573845	96585
	1859092	182297
	1395748	166072
	1012803	142378
	873342	124918
	3872885	383360
	963268	123622
	2592593	234174
	1527206	156531
	2808261	223249
	4121704	271025
	1534446	174053
	2276330	200567
	1227328	161707
	2460372	247667
	1843850	193408
	1635421	170189
	1670096	176424
	1143499	139846
	1459381	167818
	1434233	149821
	1895671	188294
	1387746	170886
	2510288	239650
	1911294	204245
	2277473	185551
	2578875	213011
	2077427	221653
	1410227	162730
	1577503	157368
	1912437	216839
	1573312	159150
	1835467	173541
	1621704	184466
	2102957	183805
	2537342	200578
	1892623	174115
	2487807	209096
	2617360	242703
	674440	109355
	1411751	212774
	2109435	183056
	1979881	177234
	1195702	154300
	1173602	142652
	2182213	235708
	1923106	177607
	1023091	131902
	1889956	177333
	1572169	183867
	1553879	156345
	1116446	137739
	2500000	204008
	2774729	236194
	2587639	220444
Wild + PBS	2024082	176336
	1061576	139547
	1833181	185277
	1167886	146319
	1542829	173355
	1323350	181548
	1367932	161159
	500686	97159
	1656379	163117
	2524005	216379
	1237997	139733
	1166743	147104
	1610654	167431
	1783646	175923
	3548240	268034
	2770919	220382
	501067	98057
	1178936	133374
	1172458	147166
	1885002	186662
	1097013	159538
	1761164	185314
	2301478	240807
	2723289	281129
	1076437	157678
	2131535	211152
	1694102	197923
	1288294	172632
	956790	146257
	991084	147977
	228243	58138
	2074379	197923
	388660	92520
	2549154	240285
	2428365	222464
	1729919	168841
	1197226	157094
	297973	74425
	642814	97458
Mutant + cerulein	662247	100588
	1503201	171186
	887060	121215
	1644566	175587
	1422039	150534
	2016461	233937
	362369	85898
	723975	107696
	852385	117872
	2387212	223213
	1511203	167069
	1144643	139397
	1847660	180313
	1879287	185913
	1183128	167405
	693873	102396
	1639232	172333
	789895	108507
	1630849	184528
	1871285	183418
	1674287	164026
	423335	82044
	1197607	163515
	1665524	180437
	1476909	150023
	2711477	223575
	794848	129046
	1611797	159238
	1239902	134459
	2372352	208373
	1514251	158551
	1065767	126814
	1255525	146381
	158893	49197
	1863664	178144
	1462048	152915
	1481863	159749
	1957400	176847
Wild + PBS	2054565	180251
	2683661	231855
	1204847	148426
	2053422	199106
	1326779	151283
	1247904	152652
	1378982	159625
	1787837	172095
	1622085	165075
	2504572	221916
	1267337	141117
	1127496	136143
	976223	146169
	1594650	164961
	1524920	169202
	514403	92458
	1211706	152130
	1900244	174414
	1759640	180701
Wild + cerulein	4753848	296915
	2781207	218760
	1356882	177121
	984225	134996
	2232510	198109
	1987121	195640
	3660265	238601
	3653406	255999
	4319082	271862
	2954580	226979
	1204466	150472
	4826246	298413
	3679317	268819
	3116141	241246
	1960067	192111
	850861	119892
	1739826	170886
	3632830	244950
	3292562	259863
	1086344	130006
	140604	48623
	1342021	147042
	2030178	185128
	1998552	212675
	1838515	180313
	3075370	219422
	1244094	144847
	2687852	226380
	2921049	230657
	6649901	393898
	1037189	137439
	3865645	250622
	1626276	179678
	2639841	200154
	2130773	228999
Mutant + PBS	2313291	187746
	2375781	206079
	1487959	157916
	2560204	204519
	2197455	215769
	2447417	221854
	1320302	146019
	2117436	188206
	2167734	195128
	2593355	218523
	1410227	150684
	1491770	152430
	1118351	134196
	1494056	162131
	1170934	143488
	860387	123023
	3007164	235197
	420668	84751
	2180308	198920
	2064091	200392
	957933	120068
	1450998	172121
	1160646	138623
	2717193	224721
	424859	88305
	276254	78191
	196235	56155
	2603262	212949
	3411827	237005
	1384697	168030
	1292867	178903
	1431184	173541
	1127115	142801
	374181	76657
	990322	126452
	2281283	194255
	2411599	198196
	1577122	165798
	2434461	197473
	1893004	176336
	1728395	168479
	678631	113446
	2309099	198858
	1315729	139185
	4074455	337919
	3016690	256784
	2942006	257208
	3557766	238203
	1768404	193795
	994894	155472
	229767	68015
	2513336	197897
	1153025	129583
	943835	134883
	1470050	177720
	1621704	161857
	1382792	159413
	2690901	209881
	2124676	201141
	2500381	195965
	706447	116901
	1065005	140508
	936595	129283
	3311995	238477
	711401	103781
	788752	120192
	1104252	140332
	834857	111787
	1921201	178655
	800183	114530
	1889956	186461
	2893995	250399
	285018	84364
	1462048	162105
	1901387	202711
	1514632	168939
	1075674	137563
	3061271	268706
	2546487	228549
	2442082	224035
	1374790	163365
	2994970	222888
	2863131	236044
	2077046	215904
	2597927	232666
	1918153	176697
	994132	118621
	1566072	192422
	2370066	198832
	1157598	145482
	3232358	265126
	1323350	187147
	3142052	247930
	2072093	181274
	1633897	179952
	2458848	212613
	2290428	194105
	3168724	263855
	3114617	240409
	1185414	136778
	1614464	176460
	1494056	148101
	1000610	120130
	1941396	176160
	796373	107722
Mutant + PBS	5629096	361887
	1592745	184017
	3103948	234298
	3330666	243803
	1164076	141629
	2285094	226504
	1761927	202985
	2127724	188594
	4588858	309385
	3664076	261123
	2339201	235084
	3913656	270612
	2246990	209519
	1616369	173929
	4883402	312391
	2904283	213760
	2933242	217800
	1181984	159899
	4001677	277947
	843240	136815
Mutant + cerulein	129553	46004
	2120866	192897
	2660799	223389
	2513717	219809
	2202027	209633
	2946197	235445
	2278616	191786
	842478	119319
	204618	56304
	1841564	174228
	2788447	213399
	1482625	180200
	2611645	203646
	1302774	145022
	264822	87070
	940786	122687
	887060	125306
	3271986	232940
	1680765	160622
	1293629	171733
	504115	84601
	3227785	253354
	1447950	200790
	3788676	253953
	435528	95862
	595184	103781
	2145633	188320
	3489178	249800
	4258116	297788
	4485978	293397
	4784332	308114
	3384393	238777
	1973784	176284
	957171	133137
	4062262	261810
	3004115	221054
	5168038	292225
	2173068	196724
	4372809	288061
	4236778	288934
	2015318	199271
	2819311	236633
	2589925	236943
	3247218	232279
	3730376	265353
	1404512	164026
	2480567	196962
	3413733	261510
	2536199	210692
	4256973	256970
	1975309	188408
	2626505	224510
	1635421	168030
	2954580	233901
	2826170	251732
	5237007	305469
	2829980	225383
	2972108	246882
	2950389	223575
	2554489	197711
	6348118	370627
	3499086	258643
	2838363	237129
	2188691	191213
	2716811	227103
	3504039	241881
	3340573	236106
	3092135	270989
	2228700	194792
	4367474	285230
	2450846	246246
Wild + cerulein	2503048	214995
	4368618	295541
	3806584	277523
	977366	133410
	1956638	180887
	3276939	252781
	5924783	359093
	7679089	427169
	1952446	191900
	2187167	193010
	2106767	203197
Wild + PBS	1779454	187411
	969745	135993
	3844688	283397
	1194940	141505
	1847660	193320
	1797363	177968
	2765203	254377
	498781	91373
	1485673	178330
	3467459	271836
	205761	67229
	2927907	214297
	1901387	182271
	2040466	208223
	469441	90076
	4042067	290980
	2363969	235734
	2224889	222526
	395900	80112
	2774729	228451
	4034446	430862
	2355586	203884
	1498247	172508
	1588173	155834
	1156455	154300
	1882716	207226
	1452904	169925
	3798964	286925
	1177031	151980
	3447645	273133
	4119037	289869
	2544201	217975
	3419448	257683

## Sheet: suppl.Fig.5 Violet fluoresc.
	% of Violet-fluorescence cells after centrifugation on Nykodenz
	Wild PBS	Wild cerulein	Mutant PBS	Mutant cerulein
	25	6.8	7.92	12.76
	15.89	17.38	1.42	3.41
	13.62	24.29	2.61	10.94
